# Supplementary material for: Effects of Phytoecdysteroids (PEDS) Extracted from Cyanotis arachnoidea on Rumen Fermentation, Enzyme Activity and Microbial Efficiency in a Continuous-Culture System
Source: PLoS One. 2016 Apr 15;11(4):e0153584. doi: 10.1371/journal.pone.0153584 (PMC4833307; doi:10.1371/journal.pone.0153584)
Supplement: S1 File — The file includes 4 parts of original data of the current research, namely “The digestibility, The enzyme activity, Fermentation parameters, The nitrogen metabolism”. (XLSX) [file pone.0153584.s001.xlsx]

## Sheet: Table2-Digestibility 
		Table 2. The effects of PEDS on the digestibility of the fermentation substrate in continuous-culture (mg/g)
			Digestibility of nutrients (mg/g)
			DMD	OMD	NDFD	ADFD	CPD
	Addition level of PEDS (mg/g DM)	0	612.977	704.275	487	472.1	483.6								0
		0	714.199	.	442	.	409.4
		0	626.682	670.81	462.1	462.1	434.9
		5	696.139	700.12	466.5	492.5	457.2
		5	736.061	695.079	446.3	460.2	454.7
		5	673.956	713.139	.	.	417.1
		10	732.224	738.123	459.8	483.4	484.1
		10	741.958	.	415.4	456.4	490.1
		10	722.154	719.035	489.8	427.1	.
		15	677.117	700.672	470.4	482.5	435.2
		15	644.929	666.488	430.8	452.9	414.8
		15	622.386	646.386	408.9	426.1	.
		1.DMD=dry matter digestibility, OMD=organic matter digestibility, NDFD=neutral detergent fiber digestibility, ADFD=acid detergent fiber digestibility, CPD=crude protein digestibility;
		2.The "." in the table means the deviation of the data is significant when analysed according to the Grubbs criterion and deleted.

## Sheet: Table3-enzyme activity
	Table 4. The effects of PEDS supplementation level on the activity of enzymes in continuous culture
		CMCase	Xylanase	Protease	GDH	GS	ADH	GOGAT
Addition level of PEDS (mg/g DM)	0	0.106062	0.451193	11.3167	1.724	.	0.745	0.322
	0	0.101475	0.441256	11.5667	1.408	0.379	0.719	0.497
	0	0.0901066	0.369214	10.5667	.	0.35	0.753	0.443
	5	.	0.394367	11.7333	2.011	0.441	0.977	0.364
	5	0.21304	0.510193	11.3167	1.886	0.508	0.828	0.525
	5	0.1728	0.367972	10.5667	2.067	0.493	0.824	0.493
	10	0.21	.	10.7333	2.528	0.487	1.102	0.785
	10	0.188898	0.453056	10.4833	2.138	0.481	0.982	0.676
	10	0.220293	0.590929	10.2333	2.346	0.574	0.972	0.788
	15	0.165721	0.472309	9.81667	1.602	0.401	0.875	0.738
	15	0.176321	0.438772	10.15	1.562	0.47	0.587	0.684
	15	0.210653	0.531929	10.0667	.	0.487	0.592	.
	1.CMCase=carboxymethyl cellulose, GDH=glutamate dehydrogenase, GS=glutamine synthetase, ADH=alanine dehydrogenase, GOGAT=glutamate synthase.
	b Units of enzyme activity are as follows: CMCase (μmol glucose min-1mL-1), xylanase (μmol xylose min-1mL-1), and protease (μg tyrosine min-1mL-1), GDH (μmol glutamate min-1L-1), GS (μmol glutamine min-1mL-1), ADH (μmol L-1), GOGAT (μmol glutamate min-1L-1).
	2.The "." in the table means the deviation of the data is significant when analysed according to the Grubbs criterion and deleted.

## Sheet: Table4-Fermentation parameters 
		Table 3. The effects of PEDS on pH and rumen fermentation traits in continuous-culture
		Rumen fermentation parameters
		pH	TVFA(mmol/L)	NH3-N(mg/dL)	Acetate(%)	Propionate(%)	A:P
Addition level of PEDS (mg/g DM)	0	6.22667	88.557	18.2882	62.8413	25.9052	2.48582
	0	6.30833	73.242	18.756	60.2125	27.7606	2.26899
	0	6.29333	83.5931	.	62.6335	26.4802	2.39529
	5	6.115	87.0813	18.6223	62.6517	25.6757	2.48012
	5	6.14167	78.8921	17.1313	60.8869	28.0511	2.27057
	5	6.31	82.455	17.1498	62.3898	26.4235	2.36115
	10	6.215	83.7188	17.9555	61.486	25.8079	2.30245
	10	6.18333	81.5818	18.1587	61.7942	25.4974	2.42355
	10	6.22667	91.2515	18.1104	61.8327	26.0413	2.28441
	15	6.35333	82.4713	16.0225	60.0058	27.6555	2.16976
	15	6.40033	.	17.619	58.7946	28.9138	2.03345
	15	6.33	82.4932	16.7855	61.2663	26.9303	2.27499
	1.TVFA, Tatal volatile fatty acid; NH3-N, ammonia nitrogen; A:P,the ratio of molar proportion of acetate and propionate.

## Sheet: Tanle5-The nitrogen metabolism
		Table 5. The effects of PEDS on nitrogen metabolism and MOEEF in continuous culture
			NH3-N (g/d)	NMN (g/d)	MN (g/d)	MOEEF
		0	0.552681	0.29477	0.526832	13.4692
		0	0.566819	0.263985	0.52059	11.97
		0	0.509878	0.329709	.	15.0323
		5	0.559902	0.29771	0.608584	16.5355
		5	0.515073	.	.	19.8307
		5	0.515627	0.328564	0.573729	16.1863
		10	0.546257	0.284703	0.600221	.
		10	0.55244	0.262558	0.674658	20.8938
		10	0.55097	.	0.654064	17.9345
		15	0.486121	0.1593	0.791917	24.4666
		15	0.534557	0.412381	0.7647	22.36
		15	0.50927	0.37886	0.708966	20.2377
	1.NH3-N=ammonia nitrogen, NMN=non-microbial protein, MN=microbial nitrogen;
	2.The "." in the table means the deviation of the data is significant when analysed according to the Grubbs criterion and deleted.
